# Supplementary material for: Semaphorin, neuropilin and VEGF expression in glial tumours: SEMA3G, a prognostic marker?
Source: Br J Cancer. 2008 Sep 9;99(7):1153–60. doi: 10.1038/sj.bjc.6604641 (PMC2567090; doi:10.1038/sj.bjc.6604641)
Supplement: Supplementary Table 3 [file 6604641x5.xls]

## Sheet: Feuil1
Supplementary Table 3			MD/2008/3038 revised version
	SEMA3B	SEMA3C	SEMA3D	SEMA3E	SEMA3F	SEMA3G	SEMA4D	NRP1	NRP2	VEGF
SEMA3A	-0.47067	0.18348	0.05539	0.33468	-0.08616	0.02346	-0.30025	-0.26096	-0.08425	-0.10906
	0.0066	0.3148	0.7712	0.0657	0.6392	0.8986	0.0950	0.1637	0.6639	0.5524
	32	32	30	31	32	32	32	30	29	32
	SEMA3B	0.07240	0.38999	0.11452	0.28194	0.25403	0.67437	0.45273	0.23525	-0.11548
		0.6937	0.0331	0.5396	0.1180	0.1606	<.0001	0.0120	0.2193	0.5291
		32	30	31	32	32	32	30	29	32
		SEMA3C	0.07698	0.24922	0.40847	0.04234	0.18634	0.27856	0.22173	-0.06948
			0.6860	0.1764	0.0203	0.8180	0.3072	0.1361	0.2477	0.7055
			30	31	32	32	32	30	29	32
			SEMA3D	-0.03300	0.15243	0.63782	0.73623	0.18391	0.39750	-0.61386
				0.8650	0.4213	0.0001	<.0001	0.3489	0.0401	0.0003
				29	30	30	30	28	27	30
				SEMA3E	0.12261	-0.00927	-0.07944	-0.06946	0.17052	0.08146
					0.5111	0.9605	0.6710	0.7203	0.3856	0.6631
					31	31	31	29	28	31
					SEMA3F	0.05610	0.32634	0.44101	0.21175	0.24722
						0.7604	0.0683	0.0071	0.2220	0.1345
						32	32	36	35	38
						SEMA3G	0.55559	0.28320	0.39685	-0.63514
							0.0010	0.1294	0.0330	<.0001
							32	30	29	32
							SEMA4D	0.46613	0.26435	-0.45848
								0.0094	0.1658	0.0083
								30	29	32
								NRP1	0.53450	-0.12151
									0.0009	0.4802
									35	36
									NRP2	-0.22260
										0.1987
										35
